# Supplementary material for: Identification and Expression Patterns of Critical Genes Related to Coat Color in Cashmere Goats
Source: Genes (Basel). 2025 Feb 14;16(2):222. doi: 10.3390/genes16020222 (PMC11855694; doi:10.3390/genes16020222)
Supplement: Supplementary file 1 [file genes-16-00222-s001.zip]

Archive with 2 entries (2 files):
- Supplemental Fig S1.pdf
- Supplemental Table S1.pdf
